# Supplementary material for: Exposure to Microplastics in Biological Matrices and Neurodevelopmental Outcomes in Children: A Systematic Review
Source: Nanomaterials (Basel). 2026 May 18;16(10):618. doi: 10.3390/nano16100618 (PMC13210297; doi:10.3390/nano16100618)
Supplement: Supplementary file 1 [file nanomaterials-16-00618-s001.zip]

Archive with 1 entries (1 files):
- nanomaterials-4285222-supplementary.pdf
